# Supplementary material for: Association between gastroesophageal reflux disease and stroke: a bidirectional Mendelian randomization study
Source: Front Neurol. 2024 Jan 23;14:1295051. doi: 10.3389/fneur.2023.1295051 (PMC10844487; doi:10.3389/fneur.2023.1295051)
Supplement: Supplementary file 2 [file Data_Sheet_2.xlsx]

## Sheet: Table S1.
Table S1. 77 Selected instrumental variables for gastroesophageal reflux disease and their associations with any stroke
	SNP	effect_allele	other_allele	eaf	beta	se	pval
1	rs10010963	T	C	0.616433	0.199166	0.0414424	1.54097e-06
2	rs1011407	G	A	0.121628	0.1974	0.041408	1.86805e-06
3	rs10133111	A	G	0.162996	0.192942	0.041061	2.6156e-06
4	rs1021363	G	A	0.641992	0.20562	0.0409699	5.19899e-07
5	rs10837002	G	A	0.641992	0.207882	0.0402333	2.37994e-07
6	rs11762636	A	C	0.180282	0.201695	0.0417111	1.32801e-06
7	rs11953061	T	C	0.338908	0.202097	0.04132	1.00317e-06
8	rs12204714	T	C	0.632223	0.201905	0.0413383	1.03849e-06
9	rs12357321	A	G	0.311087	0.205891	0.0408996	4.80182e-07
10	rs12453010	T	C	0.394803	0.198286	0.0414965	1.76717e-06
11	rs12598916	G	C	0.274798	0.209008	0.0403332	2.19485e-07
12	rs12967855	G	A	0.670435	0.206876	0.0410316	4.60999e-07
13	rs12997558	A	G	0.358751	0.194876	0.0411347	2.16351e-06
14	rs13107325	T	C	0.074445	0.20259	0.0414416	1.01569e-06
15	rs1334297	A	G	0.734249	0.197021	0.0415574	2.12724e-06
16	rs13409451	G	A	0.392403	0.195362	0.0412413	2.16852e-06
17	rs1431196	G	A	0.428432	0.199117	0.0415446	1.6443e-06
18	rs1479405	T	C	0.3217	0.194874	0.0412684	2.33416e-06
19	rs1510719	C	T	0.383439	0.203391	0.0415144	9.61914e-07
20	rs1592757	C	G	0.355772	0.190477	0.040542	2.62373e-06
21	rs1596747	G	A	0.494136	0.195012	0.0413323	2.38012e-06
22	rs1716171	T	C	0.790024	0.196639	0.0414723	2.12186e-06
23	rs17379561	T	A	0.144391	0.20184	0.0416226	1.23903e-06
24	rs1883842	G	T	0.279255	0.195938	0.0413131	2.10841e-06
25	rs1937450	G	T	0.537739	0.189106	0.0404174	2.88526e-06
26	rs2016933	G	C	0.730053	0.20168	0.0413784	1.09342e-06
27	rs2023878	T	C	0.192377	0.195003	0.0412645	2.29346e-06
28	rs2043539	A	G	0.41866	0.191874	0.0406675	2.38036e-06
29	rs2106353	T	G	0.231451	0.204595	0.0411609	6.67441e-07
30	rs215614	A	G	0.629725	0.198437	0.0415277	1.76662e-06
31	rs2164300	T	C	0.523279	0.200357	0.0414151	1.31301e-06
32	rs2240326	A	G	0.473775	0.192163	0.041725	4.1155e-06
33	rs2396133	G	A	0.475329	0.202021	0.0413638	1.03957e-06
34	rs2396766	A	G	0.47308	0.203947	0.0413029	7.89935e-07
35	rs2734839	T	C	0.606693	0.20085	0.041423	1.24235e-06
36	rs2744961	T	C	0.358437	0.190638	0.0404195	2.39955e-06
37	rs2782641	A	G	0.612669	0.194823	0.041153	2.20007e-06
38	rs2815749	G	A	0.800974	0.207864	0.040656	3.17493e-07
39	rs2834005	C	T	0.315	0.201924	0.0413505	1.0436e-06
40	rs2838771	C	G	0.646721	0.198144	0.0414264	1.72662e-06
41	rs324769	T	C	0.449179	0.201772	0.0413421	1.05788e-06
42	rs329122	A	G	0.419631	0.200487	0.0414683	1.33338e-06
43	rs3766823	A	G	0.171467	0.202852	0.0413201	9.14148e-07
44	rs3793577	G	A	0.538279	0.196365	0.0413227	2.01426e-06
45	rs3828917	T	G	0.041826	0.196161	0.0412104	1.93596e-06
46	rs3863241	T	C	0.52696	0.199173	0.0415604	1.64811e-06
47	rs4300861	T	C	0.38208	0.201641	0.0414301	1.13296e-06
48	rs4382592	G	T	0.699524	0.19041	0.0404036	2.44461e-06
49	rs4713692	T	C	0.367808	0.197297	0.0413793	1.86062e-06
50	rs569356	G	A	0.140835	0.205405	0.0407326	4.58877e-07
51	rs6711584	A	G	0.452019	0.195974	0.041443	2.25896e-06
52	rs6722661	A	G	0.364669	0.198936	0.0415096	1.64689e-06
53	rs6780459	T	A	0.746622	0.1978	0.0414163	1.78898e-06
54	rs7032155	A	C	0.59185	0.196534	0.0413986	2.06095e-06
55	rs7206608	G	C	0.322927	0.194122	0.0410644	2.27572e-06
56	rs7241572	A	G	0.209101	0.203908	0.0410237	6.67814e-07
57	rs7527682	G	A	0.53725	0.204326	0.0410448	6.4205e-07
58	rs7541875	G	A	0.426069	0.204306	0.0410266	6.36342e-07
59	rs7600261	T	C	0.306391	0.194983	0.0412728	2.30953e-06
60	rs7612999	A	G	0.245338	0.198405	0.0413949	1.64324e-06
61	rs761777	G	A	0.254034	0.205928	0.0406211	3.9892e-07
62	rs7675588	A	C	0.794635	0.197051	0.041393	1.93117e-06
63	rs7685686	G	A	0.422353	0.198129	0.0414427	1.74601e-06
64	rs773109	A	G	0.335269	0.201438	0.0415674	1.25937e-06
65	rs7942368	T	C	0.214659	0.192988	0.0409462	2.43834e-06
66	rs903678	A	G	0.339412	0.19426	0.0410625	2.23596e-06
67	rs903959	A	T	0.399262	0.197522	0.0414434	1.87869e-06
68	rs9372625	A	G	0.383042	0.19676	0.0415936	2.23938e-06
69	rs9373363	G	A	0.253631	0.204956	0.041067	6.01418e-07
70	rs9396740	A	G	0.248794	0.200149	0.0414427	1.36847e-06
71	rs942065	A	G	0.634045	0.197887	0.0414752	1.83119e-06
72	rs9517313	C	G	0.383217	0.19807	0.0415324	1.85102e-06
73	rs9529055	A	G	0.475633	0.204285	0.0410362	6.41909e-07
74	rs9542729	G	C	0.20244	0.20221	0.0413718	1.02059e-06
75	rs9615905	T	C	0.458193	0.201436	0.0413659	1.11816e-06
76	rs9636202	A	G	0.26663	0.191196	0.0407801	2.75259e-06
77	rs9940128	A	G	0.421755	0.1991	0.0415612	1.66346e-06

## Sheet: Table S2.
Table S2. 77 Selected instrumental variables for gastroesophageal reflux disease and their associations with ischemic stroke
	SNP	effect_allele	other_allele	eaf	beta	se	pval
1	rs10010963	T	C	0.616433	0.177485	0.0432382	4.04648e-05
2	rs1011407	G	A	0.121628	0.171783	0.0427417	5.84201e-05
3	rs10133111	A	G	0.162996	0.171656	0.0429093	6.32271e-05
4	rs1021363	G	A	0.641992	0.182385	0.0430106	2.23047e-05
5	rs10837002	G	A	0.641992	0.185496	0.0423188	1.16893e-05
6	rs11762636	A	C	0.180282	0.17906	0.043551	3.93082e-05
7	rs11953061	T	C	0.338908	0.18005	0.0431666	3.03204e-05
8	rs12204714	T	C	0.632223	0.181505	0.043057	2.49254e-05
9	rs12357321	A	G	0.311087	0.185812	0.0424959	1.22853e-05
10	rs12453010	T	C	0.394803	0.175326	0.043227	4.99336e-05
11	rs12598916	G	C	0.274798	0.185071	0.0426563	1.43355e-05
12	rs12967855	G	A	0.670435	0.184968	0.0429079	1.62645e-05
13	rs12997558	A	G	0.358751	0.175285	0.0431337	4.82889e-05
14	rs13107325	T	C	0.074445	0.181954	0.0431741	2.50423e-05
15	rs1334297	A	G	0.734249	0.175226	0.043358	5.31397e-05
16	rs13409451	G	A	0.392403	0.174068	0.0430614	5.29262e-05
17	rs1431196	G	A	0.428432	0.17692	0.0433148	4.41692e-05
18	rs1479405	T	C	0.3217	0.175381	0.0432242	4.96065e-05
19	rs1510719	C	T	0.383439	0.184036	0.0431602	2.00794e-05
20	rs1592757	C	G	0.355772	0.171117	0.0427867	6.35258e-05
21	rs1596747	G	A	0.494136	0.172907	0.0430821	5.98414e-05
22	rs1716171	T	C	0.790024	0.173586	0.043151	5.75221e-05
23	rs17379561	T	A	0.144391	0.181184	0.0434037	2.98791e-05
24	rs1883842	G	T	0.279255	0.173312	0.0429891	5.54143e-05
25	rs1937450	G	T	0.537739	0.169925	0.0427271	6.97917e-05
26	rs2016933	G	C	0.730053	0.184841	0.0425835	1.4204e-05
27	rs2023878	T	C	0.192377	0.170547	0.0426564	6.38367e-05
28	rs2043539	A	G	0.41866	0.168688	0.0421046	6.16496e-05
29	rs2106353	T	G	0.231451	0.181894	0.0431055	2.4458e-05
30	rs215614	A	G	0.629725	0.17806	0.043327	3.96233e-05
31	rs2164300	T	C	0.523279	0.178932	0.0432192	3.47158e-05
32	rs2240326	A	G	0.473775	0.173351	0.043687	7.24752e-05
33	rs2396133	G	A	0.475329	0.178526	0.0432814	3.71118e-05
34	rs2396766	A	G	0.47308	0.180065	0.0432967	3.19835e-05
35	rs2734839	T	C	0.606693	0.179523	0.04322	3.2714e-05
36	rs2744961	T	C	0.358437	0.169612	0.0423606	6.22809e-05
37	rs2782641	A	G	0.612669	0.175312	0.0431366	4.82139e-05
38	rs2815749	G	A	0.800974	0.18673	0.0424053	1.06539e-05
39	rs2834005	C	T	0.315	0.180026	0.0431782	3.05449e-05
40	rs2838771	C	G	0.646721	0.175104	0.0431436	4.93612e-05
41	rs324769	T	C	0.449179	0.179005	0.0432069	3.42816e-05
42	rs329122	A	G	0.419631	0.180971	0.0431533	2.7447e-05
43	rs3766823	A	G	0.171467	0.180259	0.0432083	3.02102e-05
44	rs3793577	G	A	0.538279	0.176997	0.0432287	4.23203e-05
45	rs3828917	T	G	0.041826	0.17536	0.0430994	4.72689e-05
46	rs3863241	T	C	0.52696	0.177629	0.0433471	4.17046e-05
47	rs4300861	T	C	0.38208	0.178594	0.043295	3.70674e-05
48	rs4382592	G	T	0.699524	0.168928	0.0422204	6.30477e-05
49	rs4713692	T	C	0.367808	0.177249	0.0432253	4.12122e-05
50	rs569356	G	A	0.140835	0.18342	0.042659	1.71038e-05
51	rs6711584	A	G	0.452019	0.175095	0.0432837	5.22579e-05
52	rs6722661	A	G	0.364669	0.176857	0.0432828	4.38707e-05
53	rs6780459	T	A	0.746622	0.176546	0.0432315	4.43186e-05
54	rs7032155	A	C	0.59185	0.175625	0.0431884	4.77262e-05
55	rs7206608	G	C	0.322927	0.173273	0.0429734	5.52782e-05
56	rs7241572	A	G	0.209101	0.179399	0.0431706	3.24462e-05
57	rs7527682	G	A	0.53725	0.182765	0.0428432	1.99094e-05
58	rs7541875	G	A	0.426069	0.183673	0.0427004	1.69694e-05
59	rs7600261	T	C	0.306391	0.171927	0.0428717	6.06481e-05
60	rs7612999	A	G	0.245338	0.177176	0.0432329	4.16421e-05
61	rs761777	G	A	0.254034	0.188181	0.0413185	5.25353e-06
62	rs7675588	A	C	0.794635	0.176457	0.0432285	4.46586e-05
63	rs7685686	G	A	0.422353	0.176096	0.0432159	4.60567e-05
64	rs773109	A	G	0.335269	0.182084	0.0432486	2.55169e-05
65	rs7942368	T	C	0.214659	0.169855	0.042438	6.26952e-05
66	rs903678	A	G	0.339412	0.172552	0.0428483	5.64789e-05
67	rs903959	A	T	0.399262	0.173825	0.0430901	5.48362e-05
68	rs9372625	A	G	0.383042	0.174337	0.0433521	5.78471e-05
69	rs9373363	G	A	0.253631	0.185192	0.0425476	1.34537e-05
70	rs9396740	A	G	0.248794	0.176823	0.0432454	4.33564e-05
71	rs942065	A	G	0.634045	0.179027	0.0432718	3.5148e-05
72	rs9517313	C	G	0.383217	0.178169	0.0433573	3.96843e-05
73	rs9529055	A	G	0.475633	0.183658	0.0427067	1.70461e-05
74	rs9542729	G	C	0.20244	0.180681	0.0431709	2.8486e-05
75	rs9615905	T	C	0.458193	0.179733	0.0431801	3.14929e-05
76	rs9636202	A	G	0.26663	0.167809	0.0422369	7.09585e-05
77	rs9940128	A	G	0.421755	0.176499	0.0433577	4.68606e-05

## Sheet: Table S3.
Table S3. 76 Selected instrumental variables for gastroesophageal reflux disease and their associations with large vessel stroke
	SNP	effect_allele	other_allele	eaf	beta	se	pval
1	rs10010963	T	C	0.616433	0.431849	0.100332	1.676e-05
2	rs1011407	G	A	0.121628	0.374275	0.102565	0.000263121
3	rs10133111	A	G	0.162996	0.407085	0.106872	0.000139475
4	rs1021363	G	A	0.641992	0.414238	0.106143	9.51554e-05
5	rs10837002	G	A	0.641992	0.401969	0.106871	0.000169061
6	rs11762636	A	C	0.180282	0.398838	0.107667	0.000211916
7	rs11953061	T	C	0.338908	0.396741	0.106788	0.00020303
8	rs12204714	T	C	0.632223	0.411397	0.106292	0.000108648
9	rs12357321	A	G	0.311087	0.398297	0.106963	0.000196328
10	rs12453010	T	C	0.394803	0.380834	0.104924	0.000283832
11	rs12598916	G	C	0.274798	0.416611	0.105864	8.30842e-05
12	rs12967855	G	A	0.670435	0.399056	0.107212	0.000197561
13	rs12997558	A	G	0.358751	0.406246	0.10661	0.00013865
14	rs13107325	T	C	0.074445	0.402598	0.107161	0.000171999
15	rs1334297	A	G	0.734249	0.407486	0.107121	0.000142385
16	rs13409451	G	A	0.392403	0.407608	0.106618	0.000131799
17	rs1431196	G	A	0.428432	0.414629	0.106356	9.67845e-05
18	rs1479405	T	C	0.3217	0.409643	0.106512	0.000120068
19	rs1510719	C	T	0.383439	0.411904	0.106937	0.000117235
20	rs1592757	C	G	0.355772	0.395639	0.106867	0.00021377
21	rs1596747	G	A	0.494136	0.407743	0.106832	0.000135261
22	rs1716171	T	C	0.790024	0.403015	0.107061	0.00016698
23	rs17379561	T	A	0.144391	0.407187	0.10737	0.000149206
24	rs1883842	G	T	0.279255	0.402761	0.10688	0.00016434
25	rs1937450	G	T	0.537739	0.404519	0.107062	0.000157856
26	rs2016933	G	C	0.730053	0.415517	0.105708	8.46596e-05
27	rs2023878	T	C	0.192377	0.384946	0.105717	0.000271269
28	rs2043539	A	G	0.41866	0.378681	0.104079	0.00027435
29	rs2106353	T	G	0.231451	0.393748	0.106834	0.000228148
30	rs215614	A	G	0.629725	0.395207	0.106956	0.000219842
31	rs2164300	T	C	0.523279	0.40322	0.106846	0.000160744
32	rs2240326	A	G	0.473775	0.395201	0.108169	0.000258632
33	rs2396133	G	A	0.475329	0.398138	0.106953	0.000197228
34	rs2396766	A	G	0.47308	0.390254	0.106691	0.00025438
35	rs2734839	T	C	0.606693	0.369627	0.101641	0.000276269
36	rs2744961	T	C	0.358437	0.370822	0.102115	0.000281864
37	rs2782641	A	G	0.612669	0.386285	0.105559	0.000252794
38	rs2815749	G	A	0.800974	0.385699	0.105994	0.000273817
39	rs2834005	C	T	0.315	0.399216	0.106899	0.000188075
40	rs2838771	C	G	0.646721	0.39553	0.106663	0.000208718
41	rs324769	T	C	0.449179	0.396402	0.106756	0.000204679
42	rs329122	A	G	0.419631	0.413151	0.106256	0.00010096
43	rs3766823	A	G	0.171467	0.418843	0.105358	7.02518e-05
44	rs3793577	G	A	0.538279	0.390993	0.10619	0.000231394
45	rs3828917	T	G	0.041826	0.400263	0.106815	0.000178785
46	rs3863241	T	C	0.52696	0.408609	0.10692	0.000132571
47	rs4300861	T	C	0.38208	0.407055	0.106851	0.000139213
48	rs4382592	G	T	0.699524	0.401746	0.106923	0.000171736
49	rs4713692	T	C	0.367808	0.408916	0.106453	0.000122395
50	rs569356	G	A	0.140835	0.413005	0.105854	9.55385e-05
51	rs6711584	A	G	0.452019	0.388965	0.106589	0.000263053
52	rs6722661	A	G	0.364669	0.404791	0.106981	0.000154475
53	rs6780459	T	A	0.746622	0.40089	0.10687	0.000175985
54	rs7032155	A	C	0.59185	0.389107	0.106062	0.000243822
55	rs7206608	G	C	0.322927	0.400566	0.106895	0.000178761
56	rs7241572	A	G	0.209101	0.403973	0.106772	0.000154626
57	rs7527682	G	A	0.53725	0.40026	0.106886	0.000180588
58	rs7541875	G	A	0.426069	0.416093	0.105507	8.02149e-05
59	rs7600261	T	C	0.306391	0.399311	0.106921	0.000187995
60	rs7612999	A	G	0.245338	0.398115	0.10682	0.00019379
61	rs761777	G	A	0.254034	0.409763	0.106297	0.000115782
62	rs7675588	A	C	0.794635	0.406471	0.106713	0.000139523
63	rs7685686	G	A	0.422353	0.408648	0.106529	0.000125041
64	rs773109	A	G	0.335269	0.399558	0.107312	0.000196623
65	rs7942368	T	C	0.214659	0.384479	0.105448	0.000266191
66	rs903678	A	G	0.339412	0.396931	0.106777	0.000201294
67	rs9372625	A	G	0.383042	0.400102	0.10737	0.000194256
68	rs9373363	G	A	0.253631	0.405197	0.106869	0.000149719
69	rs9396740	A	G	0.248794	0.396369	0.106778	0.00020555
70	rs942065	A	G	0.634045	0.418182	0.105571	7.45981e-05
71	rs9517313	C	G	0.383217	0.405606	0.107023	0.00015071
72	rs9529055	A	G	0.475633	0.408278	0.106528	0.000126809
73	rs9542729	G	C	0.20244	0.418528	0.10549	7.26461e-05
74	rs9615905	T	C	0.458193	0.406244	0.106695	0.000140373
75	rs9636202	A	G	0.26663	0.381109	0.10532	0.000296224
76	rs9940128	A	G	0.421755	0.382918	0.105908	0.000299681

## Sheet: Table S4.
Table S4. 76 Selected instrumental variables for gastroesophageal reflux disease and their associations with cardioembolic stroke
	SNP	effect_allele	other_allele	eaf	beta	se	pval
1	rs10010963	T	C	0.616433	0.0476365	0.0746544	0.523413
2	rs1011407	G	A	0.121628	0.0474589	0.0746557	0.52497
3	rs10133111	A	G	0.162996	0.0370592	0.0749166	0.620831
4	rs1021363	G	A	0.641992	0.0484498	0.0747777	0.517038
5	rs10837002	G	A	0.641992	0.042794	0.0749136	0.567833
6	rs11762636	A	C	0.180282	0.0464248	0.0754087	0.53813
7	rs11953061	T	C	0.338908	0.0412771	0.0748867	0.581501
8	rs12204714	T	C	0.632223	0.0316753	0.074003	0.668631
9	rs12357321	A	G	0.311087	0.0569619	0.0733948	0.437688
10	rs12453010	T	C	0.394803	0.0335992	0.0743922	0.651522
11	rs12598916	G	C	0.274798	0.044747	0.0750036	0.550776
12	rs12967855	G	A	0.670435	0.0454498	0.0751717	0.545436
13	rs12997558	A	G	0.358751	0.0368316	0.0745552	0.621293
14	rs13107325	T	C	0.074445	0.0485445	0.0747051	0.515812
15	rs1334297	A	G	0.734249	0.046036	0.0750825	0.539784
16	rs13409451	G	A	0.392403	0.0393695	0.0747605	0.598465
17	rs1431196	G	A	0.428432	0.0374445	0.0748457	0.616872
18	rs1479405	T	C	0.3217	0.0350994	0.0746061	0.638024
19	rs1510719	C	T	0.383439	0.0285839	0.074368	0.700713
20	rs1592757	C	G	0.355772	0.0332223	0.0743849	0.655145
21	rs1596747	G	A	0.494136	0.0377727	0.0749026	0.614057
22	rs1716171	T	C	0.790024	0.0321234	0.0743139	0.665548
23	rs17379561	T	A	0.144391	0.0411759	0.075223	0.584115
24	rs1883842	G	T	0.279255	0.0412176	0.0748622	0.581922
25	rs1937450	G	T	0.537739	0.0335694	0.0745598	0.652541
26	rs2016933	G	C	0.730053	0.0519113	0.0742126	0.484243
27	rs2023878	T	C	0.192377	0.046419	0.0749524	0.53571
28	rs2043539	A	G	0.41866	0.0367845	0.0746616	0.622237
29	rs2106353	T	G	0.231451	0.0474436	0.0748352	0.526097
30	rs215614	A	G	0.629725	0.0384931	0.0749576	0.60758
31	rs2164300	T	C	0.523279	0.0435127	0.0748742	0.561143
32	rs2240326	A	G	0.473775	0.0463421	0.075771	0.540798
33	rs2396133	G	A	0.475329	0.0512758	0.0744931	0.491245
34	rs2396766	A	G	0.47308	0.0402453	0.0750319	0.591698
35	rs2734839	T	C	0.606693	0.0392624	0.0748206	0.599754
36	rs2744961	T	C	0.358437	0.0367418	0.0745852	0.622284
37	rs2782641	A	G	0.612669	0.0510765	0.0745482	0.493251
38	rs2815749	G	A	0.800974	0.0355908	0.0745281	0.632972
39	rs2834005	C	T	0.315	0.0414048	0.0748529	0.580161
40	rs2838771	C	G	0.646721	0.0291857	0.0733989	0.690902
41	rs324769	T	C	0.449179	0.0423469	0.0750031	0.572345
42	rs329122	A	G	0.419631	0.0426484	0.0750325	0.569764
43	rs3766823	A	G	0.171467	0.0501718	0.0744609	0.500438
44	rs3793577	G	A	0.538279	0.0410023	0.0747677	0.58342
45	rs3828917	T	G	0.041826	0.0214691	0.0724299	0.766916
46	rs3863241	T	C	0.52696	0.0413767	0.0749929	0.581125
47	rs4300861	T	C	0.38208	0.0368411	0.0747074	0.621915
48	rs4382592	G	T	0.699524	0.0329705	0.0740397	0.656097
49	rs4713692	T	C	0.367808	0.0552847	0.0730324	0.449057
50	rs569356	G	A	0.140835	0.0448838	0.0750267	0.549681
51	rs6711584	A	G	0.452019	0.0421554	0.0750383	0.574262
52	rs6722661	A	G	0.364669	0.0349013	0.0744313	0.639136
53	rs6780459	T	A	0.746622	0.0394862	0.0748111	0.59763
54	rs7032155	A	C	0.59185	0.0369552	0.0746188	0.620421
55	rs7206608	G	C	0.322927	0.031037	0.0734701	0.672701
56	rs7241572	A	G	0.209101	0.0554843	0.0736712	0.451369
57	rs7527682	G	A	0.53725	0.0445791	0.0748654	0.551539
58	rs7541875	G	A	0.426069	0.036598	0.0746334	0.623872
59	rs7600261	T	C	0.306391	0.0385431	0.0747197	0.605969
60	rs7612999	A	G	0.245338	0.0589238	0.0720626	0.413542
61	rs761777	G	A	0.254034	0.0433007	0.0749002	0.563188
62	rs7675588	A	C	0.794635	0.0463254	0.0748229	0.535828
63	rs7685686	G	A	0.422353	0.043261	0.0750711	0.564435
64	rs773109	A	G	0.335269	0.0626665	0.0721391	0.385017
65	rs7942368	T	C	0.214659	0.0409491	0.0748552	0.584348
66	rs903678	A	G	0.339412	0.0343225	0.0744011	0.644572
67	rs9372625	A	G	0.383042	0.0588466	0.0741303	0.427296
68	rs9373363	G	A	0.253631	0.0574272	0.0734986	0.434605
69	rs9396740	A	G	0.248794	0.048621	0.0746719	0.514964
70	rs942065	A	G	0.634045	0.0445577	0.074975	0.55231
71	rs9517313	C	G	0.383217	0.0569155	0.0739429	0.441464
72	rs9529055	A	G	0.475633	0.0529358	0.0740244	0.474539
73	rs9542729	G	C	0.20244	0.0627539	0.0722748	0.385248
74	rs9615905	T	C	0.458193	0.0490782	0.0745394	0.510268
75	rs9636202	A	G	0.26663	0.0296112	0.0740132	0.689098
76	rs9940128	A	G	0.421755	0.043422	0.0751209	0.563246

## Sheet: Table S5.
Table S5. 77 Selected instrumental variables for gastroesophageal reflux disease and their associations with small vessel stroke
	SNP	effect_allele	other_allele	eaf	beta	se	pval
1	rs10010963	T	C	0.616433	0.12756	0.100688	0.205198
2	rs1011407	G	A	0.121628	0.13146	0.101004	0.193079
3	rs10133111	A	G	0.162996	0.13932	0.101119	0.168271
4	rs1021363	G	A	0.641992	0.145763	0.10073	0.147879
5	rs10837002	G	A	0.641992	0.140005	0.100997	0.165679
6	rs11762636	A	C	0.180282	0.137341	0.101858	0.177544
7	rs11953061	T	C	0.338908	0.12436	0.100337	0.215192
8	rs12204714	T	C	0.632223	0.141006	0.100991	0.162645
9	rs12357321	A	G	0.311087	0.162109	0.0975395	0.0965168
10	rs12453010	T	C	0.394803	0.14542	0.100679	0.148629
11	rs12598916	G	C	0.274798	0.14094	0.101143	0.163478
12	rs12967855	G	A	0.670435	0.132779	0.101423	0.190477
13	rs12997558	A	G	0.358751	0.133086	0.101103	0.18806
14	rs13107325	T	C	0.074445	0.132245	0.101413	0.192228
15	rs1334297	A	G	0.734249	0.129095	0.101331	0.202665
16	rs13409451	G	A	0.392403	0.134211	0.101141	0.184517
17	rs1431196	G	A	0.428432	0.14354	0.101095	0.15565
18	rs1479405	T	C	0.3217	0.128931	0.100962	0.201595
19	rs1510719	C	T	0.383439	0.158013	0.100005	0.114095
20	rs1592757	C	G	0.355772	0.124754	0.100605	0.214961
21	rs1596747	G	A	0.494136	0.118219	0.0998142	0.236259
22	rs1716171	T	C	0.790024	0.119688	0.10011	0.231868
23	rs17379561	T	A	0.144391	0.136155	0.10167	0.18051
24	rs1883842	G	T	0.279255	0.134307	0.101139	0.184196
25	rs1937450	G	T	0.537739	0.130324	0.101097	0.197362
26	rs2016933	G	C	0.730053	0.148654	0.100163	0.137776
27	rs2023878	T	C	0.192377	0.140704	0.101098	0.163995
28	rs2043539	A	G	0.41866	0.129581	0.100905	0.199074
29	rs2106353	T	G	0.231451	0.139207	0.101219	0.16904
30	rs215614	A	G	0.629725	0.134351	0.101308	0.184783
31	rs2164300	T	C	0.523279	0.159508	0.0975426	0.101992
32	rs2240326	A	G	0.473775	0.125211	0.102164	0.220355
33	rs2396133	G	A	0.475329	0.143952	0.100851	0.153475
34	rs2396766	A	G	0.47308	0.151419	0.100329	0.131244
35	rs2734839	T	C	0.606693	0.132573	0.101109	0.189794
36	rs2744961	T	C	0.358437	0.135727	0.101124	0.179537
37	rs2782641	A	G	0.612669	0.131906	0.101024	0.191655
38	rs2815749	G	A	0.800974	0.153759	0.0998557	0.123606
39	rs2834005	C	T	0.315	0.125067	0.100485	0.213267
40	rs2838771	C	G	0.646721	0.135333	0.101113	0.180752
41	rs324769	T	C	0.449179	0.139113	0.101048	0.168604
42	rs329122	A	G	0.419631	0.134043	0.101226	0.18544
43	rs3766823	A	G	0.171467	0.128918	0.101007	0.201842
44	rs3793577	G	A	0.538279	0.127647	0.100685	0.204873
45	rs3828917	T	G	0.041826	0.139107	0.100902	0.168007
46	rs3863241	T	C	0.52696	0.148755	0.100643	0.139396
47	rs4300861	T	C	0.38208	0.124534	0.100667	0.216051
48	rs4382592	G	T	0.699524	0.12713	0.100741	0.206969
49	rs4713692	T	C	0.367808	0.134495	0.101045	0.183176
50	rs569356	G	A	0.140835	0.141762	0.100807	0.159643
51	rs6711584	A	G	0.452019	0.146038	0.100918	0.147871
52	rs6722661	A	G	0.364669	0.132988	0.101254	0.189045
53	rs6780459	T	A	0.746622	0.129381	0.100863	0.199581
54	rs7032155	A	C	0.59185	0.125257	0.100432	0.212333
55	rs7206608	G	C	0.322927	0.135281	0.101081	0.180785
56	rs7241572	A	G	0.209101	0.12838	0.100755	0.202599
57	rs7527682	G	A	0.53725	0.148113	0.100173	0.139253
58	rs7541875	G	A	0.426069	0.16159	0.096789	0.0950171
59	rs7600261	T	C	0.306391	0.130092	0.100991	0.197692
60	rs7612999	A	G	0.245338	0.152808	0.099178	0.123379
61	rs761777	G	A	0.254034	0.154633	0.0987097	0.117222
62	rs7675588	A	C	0.794635	0.145448	0.100553	0.148041
63	rs7685686	G	A	0.422353	0.128848	0.100826	0.20128
64	rs773109	A	G	0.335269	0.134147	0.101522	0.186381
65	rs7942368	T	C	0.214659	0.123607	0.100306	0.217839
66	rs903678	A	G	0.339412	0.115234	0.09843	0.241713
67	rs903959	A	T	0.399262	0.130211	0.101036	0.197481
68	rs9372625	A	G	0.383042	0.113536	0.0998845	0.255677
69	rs9373363	G	A	0.253631	0.153568	0.0994769	0.122648
70	rs9396740	A	G	0.248794	0.116725	0.0988034	0.237448
71	rs942065	A	G	0.634045	0.135692	0.101235	0.180125
72	rs9517313	C	G	0.383217	0.12369	0.100724	0.219443
73	rs9529055	A	G	0.475633	0.140012	0.100988	0.165619
74	rs9542729	G	C	0.20244	0.145324	0.100724	0.14908
75	rs9615905	T	C	0.458193	0.1383	0.101083	0.171254
76	rs9636202	A	G	0.26663	0.105169	0.0968493	0.277521
77	rs9940128	A	G	0.421755	0.131802	0.101346	0.193425

## Sheet: Table S6.
Table S6. 65 Selected instrumental variables for gastroesophageal reflux disease and their associations with small vessel stroke
	SNP	effect_allele	other_allele	eaf	beta	se	pval
1	rs10010963	T	C	0.616433	0.170742	0.0922926	0.0643131
2	rs1011407	G	A	0.121628	0.175004	0.092897	0.0595857
3	rs1021363	G	A	0.641992	0.190012	0.0928298	0.0406697
4	rs11762636	A	C	0.180282	0.178253	0.0938701	0.0575727
5	rs11953061	T	C	0.338908	0.173466	0.0926946	0.061294
6	rs12204714	T	C	0.632223	0.182436	0.0931153	0.0500839
7	rs12357321	A	G	0.311087	0.193598	0.0923457	0.0360427
8	rs12453010	T	C	0.394803	0.186433	0.0930897	0.0452064
9	rs12967855	G	A	0.670435	0.168083	0.0927105	0.0698341
10	rs12997558	A	G	0.358751	0.176318	0.0929381	0.0578079
11	rs13107325	T	C	0.074445	0.183661	0.0935261	0.0495606
12	rs1334297	A	G	0.734249	0.161795	0.0918315	0.0780909
13	rs13409451	G	A	0.392403	0.184994	0.0930339	0.046761
14	rs1431196	G	A	0.428432	0.199736	0.0917402	0.0294661
15	rs1479405	T	C	0.3217	0.179183	0.0932308	0.0546145
16	rs1510719	C	T	0.383439	0.193558	0.0931493	0.0377158
17	rs1596747	G	A	0.494136	0.164156	0.0917415	0.0735622
18	rs1716171	T	C	0.790024	0.163698	0.0918555	0.0747285
19	rs1883842	G	T	0.279255	0.188125	0.0929025	0.04287
20	rs1937450	G	T	0.537739	0.188494	0.0931122	0.0429321
21	rs2023878	T	C	0.192377	0.172334	0.0927613	0.0631942
22	rs2043539	A	G	0.41866	0.184439	0.093053	0.0474693
23	rs2106353	T	G	0.231451	0.186751	0.0931137	0.0448965
24	rs215614	A	G	0.629725	0.184364	0.0933232	0.0482071
25	rs2164300	T	C	0.523279	0.19733	0.0913596	0.0307786
26	rs2240326	A	G	0.473775	0.174982	0.0944283	0.0638733
27	rs2396133	G	A	0.475329	0.201698	0.0908294	0.026376
28	rs2396766	A	G	0.47308	0.180929	0.0933515	0.052605
29	rs2734839	T	C	0.606693	0.172857	0.0927028	0.0622324
30	rs2744961	T	C	0.358437	0.169391	0.0922811	0.0664165
31	rs2782641	A	G	0.612669	0.192477	0.0922454	0.0369267
32	rs2815749	G	A	0.800974	0.204136	0.090668	0.024356
33	rs2834005	C	T	0.315	0.179628	0.0931292	0.0537548
34	rs324769	T	C	0.449179	0.189722	0.0926178	0.0405173
35	rs329122	A	G	0.419631	0.168177	0.0922091	0.0681717
36	rs3766823	A	G	0.171467	0.185628	0.0931549	0.0462966
37	rs3793577	G	A	0.538279	0.174312	0.0927398	0.0601646
38	rs3828917	T	G	0.041826	0.184421	0.0930197	0.0474118
39	rs3863241	T	C	0.52696	0.178661	0.0933374	0.0556023
40	rs4300861	T	C	0.38208	0.160223	0.0906751	0.0772273
41	rs4382592	G	T	0.699524	0.161755	0.09064	0.0743281
42	rs4713692	T	C	0.367808	0.183567	0.0931075	0.0486604
43	rs569356	G	A	0.140835	0.179912	0.0930566	0.0531911
44	rs6711584	A	G	0.452019	0.198911	0.0918611	0.0303612
45	rs6722661	A	G	0.364669	0.175351	0.0931511	0.0597763
46	rs7032155	A	C	0.59185	0.174717	0.0927936	0.0597205
47	rs7241572	A	G	0.209101	0.182808	0.0931018	0.049585
48	rs7527682	G	A	0.53725	0.17998	0.0931019	0.053218
49	rs7541875	G	A	0.426069	0.195903	0.0916681	0.0325902
50	rs7600261	T	C	0.306391	0.186355	0.0931693	0.0454811
51	rs7612999	A	G	0.245338	0.195089	0.0918033	0.03358
52	rs761777	G	A	0.254034	0.188798	0.0928171	0.0419427
53	rs7675588	A	C	0.794635	0.198407	0.0913709	0.0298974
54	rs7685686	G	A	0.422353	0.176531	0.0929801	0.0576181
55	rs773109	A	G	0.335269	0.187292	0.0934938	0.0451494
56	rs7942368	T	C	0.214659	0.18165	0.0931585	0.0511876
57	rs903678	A	G	0.339412	0.176264	0.0928879	0.0577489
58	rs9372625	A	G	0.383042	0.168742	0.0930138	0.0696537
59	rs9373363	G	A	0.253631	0.194896	0.0920588	0.0342527
60	rs9396740	A	G	0.248794	0.154648	0.0879267	0.0786075
61	rs942065	A	G	0.634045	0.198861	0.0914596	0.029682
62	rs9529055	A	G	0.475633	0.173334	0.0925851	0.0611838
63	rs9615905	T	C	0.458193	0.185166	0.092892	0.046224
64	rs9636202	A	G	0.26663	0.164021	0.0910878	0.0717523
65	rs9940128	A	G	0.421755	0.190551	0.0931416	0.0407742

## Sheet: Table S7.
Table S7. 77 Selected instrumental variables for gastroesophageal reflux disease and their associations with intracranial haemmorrhage
	SNP	effect_allele	other_allele	eaf	beta	se	pval
1	rs10010963	T	C	0.616433	0.000712547	0.000594012	0.230314
2	rs1011407	G	A	0.121628	0.000715786	0.000594431	0.22853
3	rs10133111	A	G	0.162996	0.000726149	0.000595457	0.222662
4	rs1021363	G	A	0.641992	0.000682599	0.000593392	0.250006
5	rs10837002	G	A	0.641992	0.000638204	0.000585289	0.275533
6	rs11762636	A	C	0.180282	0.000905902	0.000582366	0.119814
7	rs11953061	T	C	0.338908	0.000793533	0.000589686	0.178403
8	rs12204714	T	C	0.632223	0.000681437	0.000592472	0.250078
9	rs12357321	A	G	0.311087	0.000713161	0.000594788	0.230521
10	rs12453010	T	C	0.394803	0.000752983	0.000594379	0.205212
11	rs12598916	G	C	0.274798	0.000671624	0.000592305	0.25683
12	rs12967855	G	A	0.670435	0.000674401	0.000594502	0.256628
13	rs12997558	A	G	0.358751	0.000735223	0.000594335	0.216068
14	rs13107325	T	C	0.074445	0.000798061	0.000594476	0.179447
15	rs1334297	A	G	0.734249	0.00076849	0.000595346	0.196763
16	rs13409451	G	A	0.392403	0.000664063	0.000590094	0.26044
17	rs1431196	G	A	0.428432	0.000663754	0.000592609	0.262691
18	rs1479405	T	C	0.3217	0.000678468	0.000592852	0.252452
19	rs1510719	C	T	0.383439	0.000804027	0.000594423	0.176177
20	rs1592757	C	G	0.355772	0.000652779	0.000590198	0.268712
21	rs1596747	G	A	0.494136	0.000817599	0.000589101	0.165175
22	rs1716171	T	C	0.790024	0.00074362	0.000595368	0.211661
23	rs17379561	T	A	0.144391	0.000739199	0.000597308	0.215882
24	rs1883842	G	T	0.279255	0.000666147	0.000590696	0.259433
25	rs1937450	G	T	0.537739	0.000667126	0.000592591	0.26026
26	rs2016933	G	C	0.730053	0.000535229	0.000555266	0.335089
27	rs2023878	T	C	0.192377	0.000756229	0.000594114	0.203065
28	rs2043539	A	G	0.41866	0.000666801	0.000590388	0.258717
29	rs2106353	T	G	0.231451	0.000749223	0.000595096	0.208032
30	rs215614	A	G	0.629725	0.000781598	0.000593497	0.18786
31	rs2164300	T	C	0.523279	0.000737848	0.000594221	0.214345
32	rs2240326	A	G	0.473775	0.000704123	0.000600896	0.241283
33	rs2396133	G	A	0.475329	0.000800947	0.000590254	0.174796
34	rs2396766	A	G	0.47308	0.000669804	0.000593236	0.258869
35	rs2734839	T	C	0.606693	0.000582755	0.000572859	0.309023
36	rs2744961	T	C	0.358437	0.000730437	0.000594702	0.219357
37	rs2782641	A	G	0.612669	0.000737503	0.00059421	0.214551
38	rs2815749	G	A	0.800974	0.000833207	0.000586614	0.155501
39	rs2834005	C	T	0.315	0.000746379	0.000594286	0.209143
40	rs2838771	C	G	0.646721	0.000716955	0.000594302	0.227671
41	rs324769	T	C	0.449179	0.000736287	0.000594309	0.215384
42	rs329122	A	G	0.419631	0.000728067	0.000594849	0.22097
43	rs3766823	A	G	0.171467	0.000629371	0.000586502	0.28323
44	rs3793577	G	A	0.538279	0.000728052	0.000594402	0.220633
45	rs3828917	T	G	0.041826	0.000638623	0.000585764	0.275607
46	rs3863241	T	C	0.52696	0.000645923	0.000590927	0.274364
47	rs4300861	T	C	0.38208	0.000607845	0.000582437	0.29666
48	rs4382592	G	T	0.699524	0.000706675	0.000594184	0.234314
49	rs4713692	T	C	0.367808	0.0007141	0.000594173	0.229426
50	rs569356	G	A	0.140835	0.0007883	0.000590315	0.181749
51	rs6711584	A	G	0.452019	0.000763696	0.00059481	0.199165
52	rs6722661	A	G	0.364669	0.000728113	0.000595492	0.22144
53	rs6780459	T	A	0.746622	0.000765281	0.00059287	0.196771
54	rs7032155	A	C	0.59185	0.000775086	0.000592203	0.190596
55	rs7206608	G	C	0.322927	0.00081573	0.000586497	0.164271
56	rs7241572	A	G	0.209101	0.000740878	0.000594906	0.212996
57	rs7527682	G	A	0.53725	0.000677558	0.000591583	0.252072
58	rs7541875	G	A	0.426069	0.000806427	0.000588065	0.170275
59	rs7600261	T	C	0.306391	0.000762486	0.000594604	0.199722
60	rs7612999	A	G	0.245338	0.000700287	0.000593416	0.237962
61	rs761777	G	A	0.254034	0.000748467	0.000594907	0.208347
62	rs7675588	A	C	0.794635	0.000725304	0.000594493	0.222451
63	rs7685686	G	A	0.422353	0.000762385	0.000593422	0.198888
64	rs773109	A	G	0.335269	0.000902073	0.000578622	0.118996
65	rs7942368	T	C	0.214659	0.000744777	0.000594319	0.210147
66	rs903678	A	G	0.339412	0.000720371	0.000594237	0.225412
67	rs903959	A	T	0.399262	0.000673827	0.000592026	0.255048
68	rs9372625	A	G	0.383042	0.000815564	0.000592738	0.168844
69	rs9373363	G	A	0.253631	0.000792625	0.00059073	0.17967
70	rs9396740	A	G	0.248794	0.000705993	0.000594008	0.234626
71	rs942065	A	G	0.634045	0.000879543	0.000574453	0.125745
72	rs9517313	C	G	0.383217	0.000604121	0.000584282	0.301158
73	rs9529055	A	G	0.475633	0.00079917	0.000588875	0.174745
74	rs9542729	G	C	0.20244	0.000701013	0.000594327	0.238196
75	rs9615905	T	C	0.458193	0.000767635	0.000593005	0.195499
76	rs9636202	A	G	0.26663	0.00065289	0.000590844	0.269154
77	rs9940128	A	G	0.421755	0.000808219	0.000591416	0.171756

## Sheet: Table S8.
Table S8. 5 Selected instrumental variables for any stroke and their associations with gastroesophageal reflux disease
	SNP	effect_allele	other_allele	eaf	beta	se	pval
1	rs11242678	T	C	0.2551	0.0958664	0.0532245	0.0716759
2	rs1537375	C	T	0.5021	0.0644713	0.0420319	0.125063
3	rs2107595	A	G	0.1671	0.0693345	0.0494085	0.16053
4	rs2634074	A	T	0.7885	0.0899612	0.0570164	0.114608
5	rs4942561	T	G	0.7581	0.119057	0.0414214	0.00404927

## Sheet: Table S9.
Table S9. 7 Selected instrumental variables for ischemic stroke and their associations with gastroesophageal reflux disease
	SNP	effect_allele	other_allele	eaf	beta	se	pval
1	rs11242678	T	C	0.255	0.0983321	0.0388695	0.0114126
2	rs2066864	A	G	0.2452	0.088474	0.0388456	0.0227514
3	rs2107595	A	G	0.1673	0.0822756	0.0384052	0.0321691
4	rs2634074	A	T	0.7877	0.0956332	0.040868	0.0192812
5	rs3184504	C	T	0.5278	0.0596086	0.0320069	0.0625517
6	rs473238	C	T	0.8674	0.101875	0.0362829	0.00498801
7	rs4942561	T	G	0.759	0.108926	0.0312049	0.000481805

## Sheet: Table S10.
Table S10. 3 Selected instrumental variables for large vessel stroke and their associations with gastroesophageal reflux disease
	SNP	effect_allele	other_allele	eaf	beta	se	pval
1	rs10820405	A	G	0.1847	0.0346595	0.0253282	0.171183
2	rs2107595	A	G	0.1677	-0.0170694	0.0247385	0.490197
3	rs476762	A	T	0.133	0.0179487	0.0440236	0.68349

[truncated: 2 more sheets: Table S11., Table S12.]
